# Supplementary material for: Occurrence, Sources, Phytotoxicity, and Prevention and Control System of Phthalate Esters in Cash Crops: A Comprehensive Review
Source: Plants (Basel). 2026 Feb 10;15(4):549. doi: 10.3390/plants15040549 (PMC12943975; doi:10.3390/plants15040549)
Supplement: Supplementary file 1 [file plants-15-00549-s001.zip]

Archive with 1 entries (1 files):
- plants-4090819-supplementary.pdf
